# Supplementary material for: Assessment of workplace safety climate among power sector employees: A comparative study of cross-culture employer in Pakistan
Source: PLoS One. 2022 Aug 15;17(8):e0272976. doi: 10.1371/journal.pone.0272976 (PMC9377601; doi:10.1371/journal.pone.0272976)
Supplement: S1 Data — (XLSX) [file pone.0272976.s001.xlsx]

## Sheet: Final Paper MNCs
	Language		Worker=1 Leader=2	1. Management safety priority and ability									2. Management safety empowerment							3. Management safety justice						4. Workers' safety commitment						5. Workers safety priority and risk non-acceptance							6. Safety communication , lerning and trust in co-workers safety competenece								7. Workers trust in efficiency of safety systems
1	English	Power Generation	2	3	4	4	3	2	3	3	2	1	3	3	4	2	3	1	4	3	3	3	3	2	3	3	3	1	1	3	2	1	2	2	2	3	3	2	4	4	3	4	4	1	4	4	4	1	4
2	English	Power Generation	2	4	4	3	3	2	3	4	2	2	3	4	3	2	3	2	2	3	2	3	3	2	3	3	3	1	2	3	2	2	1	2	2	1	1	1	4	3	3	3	3	3	3	3	3	1	3
3	English	Power Generation	2	3	3	3	2	3	3	3	2	2	4	3	3	1	4	1	4	3	4	3	2	2	3	3	3	2	2	3	3	2	2	2	2	3	2	2	3	3	3	3	3	2	3	3	4	3	3
4	English	Power Generation	2	4	4	4	3	3	3	3	2	2	4	4	4	2	4	2	3	3	3	2	3	2	3	4	4	1	1	3	1	2	2	2	2	3	2	1	4	4	4	4	3	2	4	4	4	1	3
5	English	Power Generation	2	4	4	2	4	2	3	3	2	2	3	3	4	4	4	2	3	3	2	4	2	2	3	2	3	1	3	3	2	2	1	2	2	3	3	2	3	3	3	3	3	2	4	4	3	2	4
6	English	Power Generation	1	3	3	3	3	2	3	3	2	2	3	3	3	2	3	3	3	3	2	3	3	2	3	3	3	2	2	3	2	2	2	2	2	3	2	2	3	3	3	3	3	2	3	3	3	2	3
7	English	Power Generation	1	4	4	3	3	2	3	3	2	2	3	3	3	2	3	2	2	3	3	3	3	2	3	3	3	1	3	3	1	1	2	2	2	3	3	2	3	3	3	3	3	2	3	3	3	1	3
8	English	Power Generation	1	1	3	3	3	2	3	3	2	2	3	3	3	3	3	2	3	3	2	3	3	2	3	3	3	2	2	3	2	2	3	3	2	3	3	2	3	3	3	3	3	2	3	2	3	3	3
9	English	Power Generation	1	3	3	3	3	2	3	3	1	1	3	3	3	2	3	2	3	3	3	3	3	2	3	3	2	1	2	3	2	2	2	2	2	2	2	2	3	3	3	3	3	3	3	3	3	2	3
10	English	Power Generation	1	3	3	3	3	2	3	3	2	2	3	2	3	3	2	3	2	3	2	3	2	2	2	2	2	3	1	3	1	2	1	3	2	3	3	2	3	3	2	3	2	2	2	3	2	3	3
11	English	Power Generation	1	3	3	3	3	2	3	3	2	2	3	3	3	2	3	2	3	3	2	3	3	2	3	3	3	2	2	3	2	2	2	2	2	3	2	2	3	3	3	3	3	2	3	3	3	2	3
12	English	Power Generation	2	4	4	4	4	4	4	4	4	4	4	4	4	4	4	4	4	4	4	4	4	4	4	4	4	4	4	4	4	4	4	4	4	4	4	4	4	4	4	4	4	4	4	4	4	4	4
13	English	Power Generation	2	3	3	3	3	2	3	3	2	2	3	3	3	2	3	2	3	3	3	3	3	2	3	3	3	2	2	3	2	2	2	2	2	2	2	2	3	3	3	3	3	2	3	3	3	2	3
14	English	Power Generation	2	3	3	2	3	2	3	3	2	2	3	4	4	1	3	2	3	3	3	3	3	1	3	4	4	1	2	4	2	2	2	1	2	3	2	2	3	3	3	3	3	1	4	4	4	2	3
15	English	Power Generation	2	4	4	3	4	1	3	4	1	1	4	4	4	4	4	1	4	4	1	4	4	2	3	3	4	1	1	4	1	3	1	1	1	2	1	1	4	4	2	3	3	1	3	4	4	1	4
16	English	Power Generation	1	4	3	1	3	2	3	4	1	1	3	3	4	1	3	1	2	4	3	4	3	1	4	3	3	1	2	3	2	2	2	2	2	3	2	2	3	3	3	3	4	2	3	3	3	1	3
17	English	Power Generation	2	3	3	3	4	2	4	4	2	2	3	3	4	2	3	2	2	4	2	4	3	2	3	3	3	2	2	4	1	3	2	2	1	3	2	2	3	3	4	4	4	2	3	4	4	2	4
18	English	Power Generation	2	4	4	4	4	1	4	4	1	1	3	4	4	1	4	2	3	3	2	4	3	2	3	1	1	4	4	4	1	1	1	1	1	1	1	1	4	4	4	3	4	1	4	4	4	1	4
19	English	Power Generation	2	3	3	3	3	2	3	3	2	2	3	3	3	2	3	2	3	3	2	3	3	2	3	3	3	2	3	3	2	2	2	2	2	3	2	2	3	3	3	3	3	2	2	3	3	3	3
20	English	Power Generation	2	4	4	4	4	1	4	1	1	1	4	4	4	1	3	2	2	3	2	3	4	2	3	3	3	2	2	3	3	2	2	2	2	3	2	2	3	3	3	3	3	2	3	3	3	2	3
21	English	Power Generation	2	3	1	3	3	3	3	3	2	3	3	2	3	3	3	3	2	2	3	2	2	3	2	3	3	2	2	3	3	3	3	2	2	3	3	2	3	3	3	3	3	3	3	3	3	3	3
22	English	Power Generation	1	3	4	2	3	1	3	3	2	2	3	3	2	2	4	2	2	3	2	3	3	2	3	3	3	2	2	3	2	2	2	2	2	3	2	2	3	3	3	3	3	2	3	3	3	2	3
23	English	Power Generation	2	4	4	2	4	2	3	3	2	2	3	3	3	2	3	2	3	3	2	4	3	2	3	4	3	1	2	3	2	2	2	1	1	1	2	2	3	3	4	2	3	2	2	4	4	2	4
24	English	Power Generation	2	3	4	3	3	2	3	3	1	1	3	3	3	1	3	2	3	3	2	3	3	1	3	4	4	1	2	3	2	2	2	2	2	3	3	2	3	3	3	3	3	3	3	3	4	2	4
25	English	Power Generation	1	4	4	1	4	1	4	4	1	1	4	4	4	1	4	1	4	4	1	4	4	1	4	4	4	1	1	4	1	1	1	1	1	4	1	1	4	4	4	4	4	3	4	4	4	1	4
26	English	Power Generation	2	4	4	3	4	1	4	3	2	1	4	2	4	1	3	2	2	4	1	4	3	1	4	3	3	1	1	3	2	1	1	2	1	4	2	1	4	4	4	3	3	1	4	4	4	1	3
27	English	Power Generation	2	4	4	1	1	1	4	3	1	1	3	4	3	1	4	4	3	4	1	4	4	1	4	3	3	1	4	4	1	1	1	1	1	4	1	1	4	4	4	3	3	1	4	4	3	2	4
28	English	Power Generation	1	1	1	1	1	1	3	1	1	1	4	4	4	1	4	1	2	4	1	4	4	1	4	4	4	1	1	4	1	1	1	1	1	3	1	1	4	4	3	3	3	1	3	4	4	1	4
29	English	Power Generation	2	3	4	2	4	2	4	3	1	1	2	3	3	2	3	2	3	4	2	3	4	2	3	3	3	2	2	4	1	2	2	2	2	3	2	1	4	4	4	4	4	3	3	4	4	2	4
30	English	Power Generation	1	3	3	3	3	1	3	3	1	1	3	3	3	1	3	1	3	3	2	3	3	1	3	3	3	1	1	3	1	1	1	2	1	3	2	3	3	3	3	3	3	3	3	3	3	1	4
31	English	Power Generation	1	3	3	2	3	2	4	3	2	1	3	3	3	2	3	2	3	4	2	4	3	2	3	3	4	1	1	4	2	3	2	1	1	2	1	1	3	3	4	4	3	2	3	3	4	2	4
32	English	Power Generation	1	3	3	3	3	3	3	3	2	2	3	3	3	2	3	2	3	3	2	3	3	2	3	3	3	2	2	3	2	3	2	3	2	2	3	3	3	3	3	3	3	2	3	3	3	2	3
33	English	Power Generation	1	3	4	2	3	2	3	3	1	2	3	3	3	2	3	2	3	3	2	3	3	2	3	3	3	2	2	3	2	2	2	2	2	3	2	2	3	3	3	3	3	3	3	3	3	2	3
34	English	Power Generation	2	4	4	4	4	1	4	3	1	1	4	4	4	1	3	2	3	4	1	4	4	1	4	4	3	1	1	4	1	1	1	1	1	4	1	1	4	4	4	4	4	1	3	4	3	2	4
35	English	Power Generation	1	4	4	1	3	2	3	3	1	1	3	3	3	2	3	2	3	4	2	3	3	2	3	3	3	2	2	3	2	2	2	2	1	3	3	2	3	3	3	3	3	3	3	3	3	2	3
36	English	Power Generation	1	3	3	2	3	3	3	4	2	2	3	3	3	2	3	2	3	4	2	3	4	2	2	3	2	2	3	3	2	2	2	2	2	3	2	2	3	3	3	3	3	3	3	3	3	2	4
37	English	Power Generation	2	3	3	2	3	2	3	3	2	2	3	3	3	1	3	2	3	3	1	3	4	1	4	3	2	2	3	3	1	2	1	2	1	3	2	1	3	3	3	3	3	4	3	3	4	2	3
38	English	Power Generation	1	3	3	2	3	2	3	3	2	2	3	3	3	2	3	3	2	3	2	3	3	2	3	3	3	2	2	3	2	2	2	2	2	3	2	2	3	3	3	3	3	2	3	3	3	2	3
39	English	Power Generation	1	3	3	3	2	3	3	1	2	2	3	3	2	2	2	2	2	3	4	3	2	3	2	3	4	2	2	3	2	2	2	2	2	3	2	2	3	3	3	4	3	3	3	3	4	2	4
40	English	Power Generation	1	4	4	3	4	1	4	4	1	1	4	4	4	1	4	1	4	4	1	4	4	1	4	4	4	1	1	4	1	4	1	1	1	4	4	1	4	4	4	4	4	1	1	4	4	1	4
41	English	Power Generation	2	4	4	4	4	1	4	4	1	1	4	4	4	1	4	1	1	4	1	4	4	1	4	4	4	1	1	4	1	1	1	1	1	4	1	1	4	4	4	4	4	1	1	4	4	1	4
42	English	Power Generation	2	4	4	3	4	1	4	4	1	1	4	4	4	1	4	1	4	4	1	4	4	1	4	4	4	1	1	4	1	1	1	1	1	4	3	1	4	4	3	4	4	1	4	4	4	1	4
43	English	Power Generation	1	4	4	4	4	1	4	3	2	1	3	4	3	1	4	2	2	3	2	3	3	1	3	4	4	1	1	4	2	2	1	1	1	2	2	1	4	4	4	4	3	2	3	4	3	2	3
44	English	Power Generation	2	1	1	1	1	2	4	4	1	1	4	4	4	1	4	1	1	4	1	4	4	1	4	4	4	1	1	4	1	1	2	2	2	4	2	2	4	4	4	4	4	4	4	4	4	2	4
45	English	Power Generation	2	4	4	2	3	2	3	3	1	1	3	4	4	3	3	2	2	3	1	3	3	1	3	3	3	1	2	3	1	2	2	2	1	1	2	2	3	3	3	3	4	3	3	3	4	2	4
46	English	Power Generation	2	3	3	3	3	2	3	3	2	2	3	3	3	2	3	2	3	3	2	3	3	2	3	3	3	2	3	3	2	3	2	2	2	3	2	2	3	2	3	3	3	2	3	3	3	2	3
47	English	Power Generation	1	4	4	4	1	2	4	4	1	1	4	4	4	1	4	1	1	1	2	4	4	2	4	4	4	1	1	4	2	4	2	2	1	4	2	2	4	4	4	4	4	4	4	4	4	2	4
48	English	Power Generation	1	3	3	3	3	1	4	3	1	1	3	3	4	1	4	2	1	4	1	4	4	2	3	4	3	1	1	4	1	4	2	1	1	3	2	1	3	4	4	4	3	1	3	4	4	1	4
49	English	Power Generation	2	3	4	3	3	2	3	3	2	1	3	3	3	2	3	2	3	3	2	3	3	2	3	4	3	2	3	3	2	2	2	1	1	3	3	2	3	3	3	3	3	2	3	3	3	2	3
50	English	Power Generation	1	3	3	3	3	2	3	3	2	2	3	3	3	2	3	2	3	3	2	3	3	2	3	3	3	2	2	3	2	3	2	2	2	3	2	2	3	3	3	3	3	2	3	3	3	2	4
51	English	Power Generation	1	4	3	3	3	2	3	3	1	2	3	3	3	2	3	3	3	3	2	4	3	3	3	4	3	1	3	3	2	3	2	2	1	3	3	2	3	3	3	3	3	2	3	3	3	3	3
52	English	Power Generation	1	3	4	3	3	2	3	3	2	2	3	3	2	2	3	2	3	3	2	3	3	2	3	3	3	2	2	3	2	2	2	2	2	3	2	2	3	3	3	3	3	2	3	3	3	2	3
53	English	Power Generation	2	4	3	2	4	2	3	3	1	1	4	4	4	1	3	1	4	4	2	4	4	1	4	3	4	1	1	4	1	2	1	1	1	4	1	2	4	4	4	4	4	1	4	4	3	1	4
54	English	Power Generation	1	3	3	4	3	1	3	3	1	1	4	3	3	2	3	2	3	4	2	3	3	2	3	3	3	2	2	4	1	1	1	2	1	4	3	1	3	3	3	3	4	4	4	4	4	2	4
55	English	Power Generation	1	3	3	4	3	4	3	3	1	1	4	3	3	2	3	2	3	4	2	3	3	2	3	3	3	2	2	3	2	1	4	2	1	4	3	1	3	3	4	3	3	2	3	3	4	2	3
56	English	Power Generation	1	4	4	4	4	1	4	4	1	1	4	4	4	1	4	1	4	4	1	4	4	1	4	4	4	1	1	4	1	4	1	1	1	4	4	1	4	4	4	4	4	1	1	4	4	1	4
57	English	Power Generation	2	3	4	2	3	1	3	3	2	1	3	3	3	2	3	2	3	3	1	4	3	2	3	4	3	1	2	3	1	2	2	1	1	4	1	1	3	3	3	4	3	1	4	4	4	1	4
58	English	Power Generation	2	3	3	4	3	2	4	3	2	1	3	3	3	1	4	2	3	3	2	4	3	2	3	3	3	2	2	3	2	2	2	2	2	3	2	2	4	3	4	3	3	1	3	4	3	2	4
59	English	Power Generation	2	4	4	2	4	1	3	4	1	1	4	4	4	2	4	1	4	3	2	3	3	2	3	4	3	1	1	3	1	2	1	2	2	3	2	2	3	3	3	3	4	1	3	4	4	2	3
60	English	Power Generation	2	3	3	3	1	4	3	3	2	2	4	3	3	3	3	2	3	2	3	3	3	3	3	2	3	2	2	3	3	3	3	3	3	2	2	2	3	3	2	3	3	2	3	3	3	3	3
61	English	Power Generation	1	4	3	1	3	2	3	3	2	2	3	3	3	2	3	2	3	3	2	3	3	2	3	3	3	2	2	3	2	2	2	2	2	3	2	2	3	3	3	3	3	2	3	3	3	2	3
62	English	Power Generation	1	4	3	1	3	1	3	3	1	1	3	3	3	1	3	1	3	3	1	3	3	1	3	3	3	1	1	3	1	3	2	1	1	3	1	2	3	3	3	3	3	1	4	4	4	1	4
63	English	Power Generation	1	4	4	3	4	2	4	4	1	1	4	4	4	1	4	1	3	4	2	3	3	2	3	4	3	1	4	4	2	2	2	2	1	3	2	2	4	3	4	4	4	1	4	4	4	1	3
64	English	Power Generation	2	3	4	3	3	3	4	3	2	2	3	3	3	2	3	1	3	3	2	3	3	2	3	4	4	1	3	1	1	3	1	2	1	3	2	2	3	3	3	3	4	2	3	3	3	2	3
65	English	Power Generation	2	4	3	2	4	2	3	3	2	1	4	3	4	1	3	1	3	4	2	3	4	1	2	4	3	1	4	4	1	2	2	2	1	4	1	1	3	4	4	3	4	2	4	4	4	1	4
66	English	Power Generation	1	3	4	2	3	3	3	3	2	2	3	3	3	2	3	2	3	3	2	3	3	2	3	3	3	1	2	4	2	2	2	2	2	2	2	3	3	3	3	4	3	3	3	3	4	2	3
67	English	Power Generation	2	3	3	3	2	3	3	3	2	2	3	3	3	2	3	2	3	3	3	2	3	2	3	3	3	2	3	3	2	2	2	2	2	3	2	2	3	3	3	3	3	2	3	3	3	2	3
68	English	Power Generation	1	3	3	3	3	3	3	3	2	2	3	3	3	2	3	2	3	3	2	3	3	2	3	4	4	1	4	4	1	3	2	2	1	3	2	2	3	3	3	3	3	2	3	3	3	2	3
69	English	Power Generation	1	3	3	2	3	2	2	3	2	2	3	3	3	1	3	2	3	3	2	3	3	2	3	3	3	2	3	3	2	2	1	2	2	2	2	2	3	3	3	3	3	2	3	3	3	2	2
70	English	Power Generation	1	1	1	3	4	2	4	3	1	2	3	3	3	2	3	2	2	4	2	3	3	2	2	4	3	1	2	4	1	3	2	2	1	3	3	2	4	3	4	4	4	2	4	4	4	2	4
71	English	Power Generation	2	3	4	1	4	2	4	4	1	1	3	3	3	1	4	1	2	3	3	3	3	2	3	4	4	1	2	3	2	3	2	2	1	3	3	2	3	3	3	3	3	3	4	3	4	4	4
72	English	Power Generation	1	4	4	3	4	2	3	4	2	2	4	3	4	2	3	2	2	4	3	4	3	2	3	3	2	1	2	4	1	4	2	1	1	4	3	2	3	4	4	4	3	2	3	4	4	2	4
73	English	Power Generation	1	4	4	3	4	1	3	4	2	2	4	3	3	2	3	2	2	4	3	3	3	2	3	3	2	2	2	4	1	3	2	2	1	4	3	2	4	4	4	3	4	1	3	3	3	2	3
74	English	Power Generation	1	4	4	4	4	1	1	1	1	1	3	3	3	2	4	2	2	3	3	3	2	3	3	3	2	2	2	3	1	3	2	2	2	4	3	2	3	3	3	3	3	1	3	3	3	2	3
75	English	Power Generation	2	1	3	4	2	2	3	3	1	3	2	2	3	4	2	2	2	1	3	3	3	2	3	3	2	2	2	4	2	3	2	2	2	4	3	2	3	4	3	3	3	2	3	3	3	2	3
76	English	Power Generation	1	4	4	3	4	2	3	4	2	2	3	3	3	1	2	3	2	2	3	3	3	3	2	3	2	2	2	4	2	3	2	2	2	4	3	2	3	4	3	3	3	2	3	3	3	2	3
77	English	Power Generation	1	3	4	3	4	3	1	4	1	1	3	4	4	2	2	1	3	4	2	4	2	4	2	4	4	2	4	4	2	2	4	2	3	1	2	2	4	4	4	4	4	4	4	4	4	2	4
78	English	Power Generation	2	1	1	3	1	1	1	1	1	3	3	3	3	2	4	2	3	4	2	4	3	1	3	4	4	1	2	4	2	4	2	1	1	3	3	2	4	4	4	4	4	1	4	4	4	2	4
79	English	Power Generation	2	4	4	2	4	1	3	3	2	2	3	3	3	1	4	2	4	3	2	4	4	1	3	4	4	2	2	4	1	2	1	1	1	4	3	1	4	4	4	2	4	1	3	4	4	1	4
80	English	Power Generation	1	4	4	3	3	2	3	3	2	2	3	3	3	2	3	2	3	3	3	3	3	2	3	3	3	2	2	3	2	2	2	2	2	3	3	2	3	3	3	3	3	3	3	3	3	2	3
81	English	Power Generation	2	4	4	4	4	1	4	4	1	1	4	4	4	1	4	1	4	4	1	4	4	1	4	4	4	2	1	4	2	2	1	2	2	4	3	1	4	4	4	2	4	2	4	3	4	2	3
82	English	Power Generation	1	4	3	3	3	2	3	3	2	3	3	3	3	2	4	1	3	4	3	3	3	3	3	4	3	1	3	3	1	1	2	2	1	3	4	1	3	4	4	4	3	4	4	4	3	2	4
83	English	Power Generation	1	3	3	3	3	4	3	3	4	3	3	3	3	4	3	4	3	3	3	3	2	2	2	3	3	1	3	3	2	2	2	3	4	3	3	3	3	3	3	3	2	3	2	3	3	2	3
84	English	Power Generation	2	4	4	4	4	1	4	4	1	1	4	4	4	1	4	1	4	4	1	4	4	1	4	4	4	2	1	4	2	2	1	2	2	4	3	1	4	4	4	2	4	2	4	3	4	2	3
85	English	Power Generation	1	3	4	2	3	1	4	4	1	4	4	4	4	2	4	1	4	4	1	3	1	1	4	4	4	1	1	4	1	2	1	1	1	4	4	1	3	4	4	4	4	4	2	4	4	1	2
86	English	Power Generation	2	4	4	2	4	1	4	4	1	4	4	4	4	1	4	1	4	4	1	3	1	1	4	4	4	1	1	4	1	2	1	1	1	4	3	1	4	4	4	4	4	2	4	4	4	2	4
87	English	Power Generation	2	4	4	4	4	1	4	4	1	1	3	4	4	1	4	1	4	4	1	4	4	1	4	4	4	2	1	4	1	1	1	1	1	4	3	1	4	4	4	2	4	1	4	4	4	1	4
88	English	Power Generation	1	4	4	4	4	1	4	4	1	1	3	4	4	1	4	1	3	3	2	4	4	4	3	4	4	2	2	3	2	1	1	4	2	1	2	2	3	4	4	1	4	2	4	4	4	1	4
89	English	Power Generation	1	4	4	4	4	1	4	4	1	1	3	4	4	1	4	1	3	3	2	4	4	1	3	4	4	1	2	3	1	4	4	4	2	4	3	2	3	4	4	1	4	2	3	3	4	2	4
90	English	Power Generation	1	4	4	4	4	4	4	1	1	4	4	4	1	1	4	2	2	3	2	4	4	4	3	4	4	4	4	4	2	3	4	4	2	3	4	4	3	4	4	1	4	1	4	4	4	1	4
91	English	Power Generation	1	4	4	4	4	1	4	4	1	1	4	4	4	1	4	2	2	3	2	4	4	4	3	4	4	2	2	2	2	1	4	4	2	4	2	2	3	4	4	1	4	4	4	4	4	4	1
92	English	Power Generation	1	4	4	4	4	1	4	4	1	4	4	4	4	1	4	2	2	3	2	4	4	4	3	4	4	2	2	2	2	2	4	4	4	4	2	2	3	4	4	1	4	2	4	4	4	1	4
93	English	Power Generation	2	4	4	2	3	2	4	3	2	2	3	3	3	2	3	2	3	3	2	3	3	2	3	3	3	2	2	3	4	3	2	1	1	2	3	2	3	3	3	3	4	3	3	3	4	1	4
94	English	Power Generation	2	3	3	3	3	1	4	3	2	2	4	3	3	2	3	1	1	4	2	4	3	2	3	3	3	1	2	3	2	2	3	4	2	3	1	1	4	3	3	2	3	1	3	3	3	2	3
95	English	Power Generation	1	4	4	4	4	2	4	4	1	1	3	3	3	2	4	2	2	3	2	4	4	4	3	4	3	2	2	3	2	1	4	4	2	3	2	2	4	3	4	1	4	2	4	4	3	2	3
96	English	Power Generation	2	4	4	4	4	2	3	4	1	1	4	3	3	2	4	2	4	3	2	3	4	3	3	3	3	1	1	3	2	2	3	3	2	3	2	2	4	3	3	2	3	2	3	3	3	2	3
97	English	Power Generation	1	4	4	4	4	2	3	3	2	2	3	4	4	2	1	2	2	4	2	4	4	3	3	4	4	2	2	3	2	1	4	3	2	4	2	1	3	4	4	1	4	2	3	4	4	1	4
98	English	Power Generation	2	3	3	4	4	1	3	3	1	1	1	3	4	2	3	2	1	4	1	3	4	3	4	3	3	2	2	3	1	1	3	3	2	3	1	2	4	3	3	2	4	1	3	3	4	2	3
99	English	Power Generation	1	3	3	4	3	2	4	3	1	2	4	3	3	1	3	2	1	3	2	4	3	3	3	3	3	1	1	3	2	2	3	3	2	3	1	2	3	3	4	2	3	1	4	4	2	2	3
100	English	Power Generation	2	3	3	3	3	1	3	3	2	2	3	3	3	2	3	1	2	3	1	3	3	4	4	3	3	1	1	3	1	1	4	4	1	4	2	2	1	3	3	1	4	2	4	4	3	1	3
101	English	Power Generation	1	4	4	4	4	2	4	3	2	2	3	4	3	2	3	2	2	3	2	4	3	3	3	3	3	2	2	3	2	2	3	3	2	3	2	2	2	3	4	2	3	2	4	3	3	2	3
102	English	Power Generation	1	4	4	4	4	2	4	4	1	1	3	4	4	1	4	1	1	3	2	3	4	3	4	4	3	2	2	3	1	1	4	4	2	3	2	2	2	3	4	2	4	2	4	3	3	2	4
103	English	Power Generation	1	4	4	4	4	2	4	3	2	1	3	4	3	2	3	2	2	3	1	4	3	4	4	4	4	2	2	3	2	2	4	4	2	4	2	2	3	3	4	1	3	1	4	4	4	2	4
104	English	Power Generation	1	3	3	3	3	2	3	3	2	2	4	3	3	3	3	2	2	3	2	3	3	3	3	3	3	2	2	3	2	2	3	3	2	4	2	2	3	3	4	2	3	3	3	3	3	2	3
105	English	Power Generation	1	4	4	4	4	2	4	4	2	1	4	3	4	1	3	1	2	3	2	3	4	4	4	4	4	2	2	3	2	2	3	3	2	3	1	1	3	3	3	1	4	1	3	4	4	1	4
106	English	Power Generation	1	3	3	4	3	2	3	3	2	4	3	3	3	2	3	2	2	3	2	3	3	3	3	3	3	3	2	3	2	2	3	3	2	3	2	2	3	3	3	4	3	2	4	3	4	2	2
107	English	Power Generation	1	4	4	4	4	2	4	4	1	2	3	4	4	1	4	2	2	3	2	3	4	4	4	4	3	2	2	3	2	2	3	3	2	3	1	2	3	4	4	1	4	2	4	4	4	1	4
108	English	Power Generation	1	3	3	3	4	2	3	3	2	2	3	4	3	2	3	2	2	4	2	3	4	3	3	3	3	1	2	4	2	2	4	3	2	1	1	2	4	3	3	4	3	2	3	3	3	2	3
109	English	Power Generation	1	4	4	4	4	1	4	4	1	2	3	3	3	2	4	2	2	3	2	4	4	4	4	4	4	1	1	4	1	1	3	3	2	4	4	2	3	4	4	2	3	2	3	3	3	2	3
110	English	Power Generation	1	3	4	3	3	4	3	3	2	2	3	3	3	2	3	2	2	3	2	3	3	3	3	3	3	2	2	3	2	2	3	3	2	3	3	2	3	3	3	2	3	2	3	3	3	2	3
111	English	Power Generation	1	4	4	4	3	2	3	3	1	2	3	4	3	2	3	2	2	3	2	4	4	3	4	4	4	1	1	4	2	2	4	4	1	3	2	1	4	3	4	1	3	2	3	3	3	2	3
112	English	Power Generation	1	3	4	3	4	2	3	3	2	2	3	3	3	2	3	2	2	3	2	3	3	3	3	3	3	2	2	3	2	3	3	3	2	3	3	3	3	3	3	2	3	2	3	3	3	2	3
113	English	Power Generation	1	3	3	3	3	2	3	4	1	1	4	4	3	1	4	2	3	4	2	4	3	2	3	4	4	1	3	4	1	2	1	2	1	3	1	1	3	3	3	4	3	1	3	4	4	2	3
114	English	Power Generation	1	4	4	4	4	1	3	4	1	1	4	4	4	1	4	2	2	3	2	4	4	4	3	4	4	2	2	3	2	4	4	4	2	4	2	2	3	4	4	1	4	2	4	4	4	1	4
115	English	Power Generation	1	4	4	4	4	1	4	4	1	1	4	4	4	1	4	2	2	3	2	4	4	4	3	4	4	2	2	3	2	4	4	4	2	4	2	2	3	4	4	1	4	2	4	4	4	1	4
116	English	Power Generation	1	4	4	4	4	1	4	4	1	1	4	4	4	1	4	2	2	3	2	4	4	4	3	4	4	2	2	3	2	4	4	4	2	4	2	2	3	4	4	1	4	2	4	4	4	1	4
117	English	Power Generation	1	4	4	4	4	2	4	4	2	2	3	3	3	2	3	2	2	3	2	3	3	3	3	3	3	2	2	3	2	2	3	4	2	4	2	1	3	3	3	2	4	2	3	3	3	2	3
118	English	Power Generation	1	3	3	3	3	2	3	3	2	1	3	3	3	2	3	2	2	3	2	3	3	1	3	3	3	2	2	3	2	2	3	3	2	3	2	2	3	3	3	2	4	2	3	3	3	2	3
119	English	Power Generation	2	3	3	3	3	2	3	3	2	2	3	3	3	2	3	2	2	3	2	3	3	3	3	3	3	2	2	3	2	2	3	3	2	3	2	2	3	3	3	2	4	2	3	3	3	2	3
120	English	Power Generation	1	4	4	4	4	2	3	3	2	2	3	3	3	2	4	1	1	3	2	3	3	3	3	3	3	2	2	3	2	1	4	4	1	4	1	1	4	4	4	1	4	1	4	4	4	1	4
121	English	Power Generation	2	3	3	4	4	2	3	3	1	2	3	4	4	2	4	1	1	4	1	4	4	1	4	4	4	2	1	4	1	1	4	4	1	4	2	2	3	3	4	1	4	1	4	4	4	1	4
122	English	Power Generation	2	3	3	3	3	2	3	3	2	2	3	3	3	2	3	2	2	3	2	3	3	3	3	3	3	3	2	3	2	2	3	3	2	4	3	2	3	3	3	2	3	4	3	3	3	2	3
123	English	Power Generation	1	3	3	3	3	2	3	3	2	2	4	4	3	1	4	2	1	3	2	4	4	3	4	3	3	2	2	3	2	2	4	4	2	4	2	1	3	3	3	2	3	2	3	3	3	2	3
124	English	Power Generation	1	3	3	3	4	2	4	3	2	2	3	4	3	1	3	2	2	3	2	3	3	3	3	3	4	2	2	3	2	2	3	3	2	3	2	2	1	3	3	1	3	2	3	4	3	2	3
125	English	Power Generation	1	4	4	4	4	2	4	4	2	2	4	4	4	1	3	2	2	3	1	3	3	3	4	3	3	2	2	3	1	1	4	4	1	4	1	1	3	3	3	1	3	1	3	4	4	2	4
126	English	Power Generation	1	3	3	3	3	2	3	3	2	2	3	3	3	2	3	2	2	3	2	3	3	3	3	3	3	2	2	3	2	2	3	3	3	2	3	2	3	3	3	2	3	2	3	3	3	2	3
127	English	Power Generation	1	4	4	4	4	1	4	4	1	1	4	4	4	1	4	1	1	3	2	3	4	4	4	4	4	1	2	3	1	1	4	4	1	4	1	1	4	4	4	1	4	1	4	4	4	2	4
128	English	Power Generation	1	3	3	3	3	2	3	3	3	2	3	3	3	2	3	2	2	3	2	3	3	3	3	3	3	2	2	3	2	2	3	3	2	3	2	2	3	3	3	2	2	2	3	3	3	2	3
129	English	Power Generation	2	3	4	3	4	2	3	3	2	2	3	3	4	1	3	2	1	3	2	3	3	3	3	3	3	2	2	3	2	2	3	3	2	3	2	2	3	3	3	2	3	2	3	3	3	2	3
130	English	Power Generation	1	4	4	4	4	1	4	4	1	1	4	4	4	1	4	1	1	4	1	4	4	4	4	4	4	1	1	4	1	1	4	4	1	4	1	1	4	4	4	1	4	1	4	4	4	1	4
131	English	Power Generation	1	3	3	3	3	2	3	3	2	2	3	3	3	2	3	2	2	3	2	3	3	3	3	3	3	2	2	3	2	2	3	3	2	4	2	2	3	3	3	2	3	2	3	3	3	2	3
132	English	Power Generation	1	3	4	3	4	2	3	4	2	1	3	3	4	2	3	2	2	3	2	3	3	3	3	3	3	2	2	3	2	2	3	3	2	4	2	2	3	4	4	2	3	2	3	3	3	2	3
133	English	Power Generation	2	3	3	4	4	2	3	3	1	2	3	4	4	2	4	1	1	4	1	4	4		4	4	4	2	1	4	1	1	4	4	1	4	2	2	3	3	4	1	4	1	4	4	4	1	4
134	English	Power Generation	1	3	4	3	3	2	3	3	1	2	2	3	3	2	4	2	2	4	2	3	3	1	3	3	2	4	2	4	1	3	2	1	2	4	3	2	3	4	4	3	3	2	3	3	3	2	3
135	English	Power Generation	1	3	3	3	4	2	3	3	2	2	2	3	3	2	3	2	2	4	2	3	3	2	3	3	2	1	3	3	2	3	1	2	3	3	4	1	3	4	3	3	4	1	3	3	4	1	4
136	English	Power Generation	2	3	3	3	3	2	3	3	2	2	3	3	3	2	3	2	2	3	2	3	3	3	3	3	3	2	2	3	2	2	2	3	2	3	2	2	3	4	3	4	2	2	3	3	3	2	3
137	English	Power Generation	2	4	3	4	3	2	4	4	2	1	4	4	4	1	4	1	1	3	1	4	4	4	4	4	4	1	1	4	1	1	3	4	1	4	1	1	4	4	4	4	4	1	4	4	4	1	4
138	English	Power Generation	2	3	3	2	3	2	3	3	2	2	3	3	3	2	3	2	2	3	2	3	3	3	3	3	3	2	2	3	2	2	3	4	2	3	2	2	3	3	3	3	3	2	3	3	3	2	3
139	English	Power Generation	2	3	3	3	3	2	3	3	2	2	3	3	3	2	3	2	2	3	2	3	3	3	3	3	3	2	2	3	2	2	3	3	2	3	2	2	3	3	3	3	3	2	3	3	3	2	3
140	English	Power Generation	1	3	4	3	3	2	3	4	1	2	3	3	3	2	3	2	2	3	2	3	3	3	3	3	3	2	2	3	2	2	3	3	2	3	2	2	3	3	3	3	3	2	3	3	3	2	3
141	English	Power Generation	2	3	2	3	3	2	3	3	2	2	3	3	3	2	3	2	2	3	2	3	3	3	3	3	3	2	2	3	2	2	4	4	1	4	2	1	4	4	2	3	3	1	4	4	4	1	3
142	English	Power Generation	2	3	4	3	4	2	3	3	2	2	3	3	3	2	3	2	2	3	2	3	3	3	3	3	3	2	2	3	2	1	3	3	2	3	2	2	3	3	3	3	4	2	3	4	3	1	3
143	English	Power Generation	2	3	3	3	3	2	3	3	2	2	3	3	3	2	3	2	2	3	2	3	3	3	3	3	3	2	2	3	2	1	3	1	3	3	2	2	3	3	1	3	3	2	1	3	3	2	3
144	English	Power Generation	2	4	3	3	4	2	3	3	2	1	3	4	4	1	3	2	2	4	1	4	3	3	4	3	4	1	2	4	1	2	4	3	1	4	2	2	4	3	3	3	3	1	4	4	4	1	4
145	English	Power Generation	2	4	3	4	3	1	3	4	2	1	4	3	4	2	3	1	2	4	2	3	3	3	4	4	1	1	1	4	2	2	3	3	2	4	1	2	3	3	4	4	3	2	3	3	3	2	3
146	English	Power Generation	2	3	4	3	3	2	3	3	2	3	3	3	3	2	2	3	3	3	2	4	4	3	3	4	4	1	3	3	1	2	4	4	2	3	1	2	4	3	4	4	4	1	4	4	4	1	4
147	English	Power Generation	2	3	3	3	3	2	3	3	2	2	3	3	3	2	3	2	2	3	2	3	3	3	3	3	3	2	2	3	2	2	4	3	2	3	2	2	3	3	3	3	3	3	3	3	3	2	3
148	English	Power Generation	2	3	3	4	4	2	4	3	2	2	4	3	4	2	3	1	1	3	2	3	4	3	4	4	3	2	1	4	2	1	4	4	2	3	1	1	3	3	4	3	3	1	4	3	4	1	3
149	English	Power Generation	2	3	4	4	3	1	3	3	1	1	4	4	4	1	4	1	1	4	4	4	4	4	4	4	4	1	1	3	2	1	4	4	1	4	1	1	4	4	3	4	3	2	3	4	3	1	4
150	English	Power Generation	2	3	3	3	3	2	3	3	2	2	3	3	3	2	3	2	2	3	2	3	3	3	3	3	3	2	2	3	2	2	3	3	2	3	2	2	3	3	3	3	3	2	3	3	3	2	3
151	English	Power Generation	1	4	4	3	4	2	4	4	1	1	4	4	4	2	4	2	1	3	2	4	4	4	3	4	3	2	2	4	2	2	4	3	2	3	2	1	4	3	4	4	3	2	3	3	3	2	3
152	English	Power Generation	2	3	4	4	3	2	4	3	1	1	4	4	3	2	3	2	1	4	1	3	4	4	3	3	4	1	1	3	1	2	3	4	1	3	2	1	4	4	4	3	3	1	4	3	3	1	4
153	English	Power Generation	1	4	3	4	3	1	3	4	2	1	4	3	4	1	3	2	1	4	1	3	3	4	3	4	2	1	2	4	2	2	3	3	1	4	2	2	4	3	3	3	4	1	4	3	3	1	3
154	English	Power Generation	2	3	3	3	3	2	3	3	2	2	3	3	3	2	3	2	2	3	2	3	3	3	3	2	3	2	2	3	2	2	3	3	2	3	2	2	3	3	3	3	3	2	3	3	3	2	3
155	English	Power Generation	1	4	4	3	3	2	3	3	2	2	3	4	3	2	3	2	3	4	2	4	3	2	3	4	3	2	3	3	2	3	2	3	2	2	2	2	3	3	3	3	3	3	3	3	3	3	3
[truncated: 4 more columns]

## Sheet: Final Paper Total Local
	Language		Worker=1 Leader=2	1. Management safety priority and ability									2. Management safety empowerment							3. Management safety justice						4. Workers' safety commitment						5. Workers safety priority and risk non-acceptance							6. Safety communication , lerning and trust in co-workers safety competenece								7. Workers trust in efficiency of safety systems
1	English	Power Generation	1	3	3	3	3	3	3	3	3	2	3	3	3	2	3	3	3	3	1	3	3	2	3	3	3	1	2	4	2	2	2	3	3	3	2	3	3	3	3	3	3	3	3	3	3	2	4
2	English	Power Generation	1	3	3	3	3	2	3	3	2	2	3	3	2	2	2	2	3	2	1	3	3	2	3	3	3	2	2	3	2	2	2	3	2	3	2	2	3	3	3	3	4	2	3	3	4	1	3
3	English	Power Generation	1	3	3	2	3	2	3	3	2	2	3	3	3	2	3	2	3	3	2	3	3	2	3	3	3	2	2	3	2	2	2	2	2	3	2	2	3	3	3	3	3	2	3	3	3	2	3
4	English	Power Generation	1	3	4	2	4	2	3	4	1	1	3	3	4	2	3	2	4	4	3	3	3	1	4	4	4	1	2	4	1	3	1	2	1	3	2	2	3	3	3	4	3	1	3	3	4	2	4
5	English	Power Generation	2	3	3	3	4	2	3	3	2	2	3	3	3	2	2	2	3	3	1	3	3	2	3	3	3	2	2	3	2	2	2	3	2	3	2	2	3	3	3	3	3	2	3	3	3	2	3
6	English	Power Generation	2	4	4	2	4	2	3	4	1	2	3	3	3	2	2	2	3	4	1	3	3	2	3	3	3	2	2	3	2	2	2	3	2	3	2	2	3	3	3	3	3	2	3	3	4	2	3
7	English	Power Generation	2	3	4	1	4	2	4	4	1	2	3	3	3	2	3	2	3	4	4	4	3	2	4	4	4	2	2	1	1	2	1	2	1	3	2	2	3	3	3	3	3	2	3	3	2	2	3
8	English	Power Generation	2	3	3	2	3	3	2	3	2	2	3	3	3	2	3	3	3	3	2	2	2	3	2	3	2	2	2	3	2	2	2	3	3	3	3	3	3	3	3	3	3	3	3	3	3	2	3
9	English	Power Generation	2	4	4	3	4	1	4	4	1	2	4	3	3	2	3	2	3	3	1	3	3	2	3	3	3	2	2	4	1	2	2	1	1	4	1	2	3	4	3	3	3	2	3	4	4	1	4
10	English	Power Generation	1	2	3	3	1	3	4	2	4	3	3	3	3	3	3	3	2	1	4	3	2	3	3	2	3	4	1	3	1	3	4	3	4	2	4	3	3	4	3	4	3	2	3	3	3	2	4
11	English	Power Generation	2	3	4	3	3	3	3	4	1	1	3	3	3	1	3	2	3	3	1	3	4	2	3	3	3	2	3	3	2	3	2	2	2	3	3	2	3	3	3	3	3	2	3	3	3	2	3
12	English	Power Generation	2	3	3	3	3	3	3	3	2	3	3	3	3	3	3	3	3	3	3	3	3	3	3	3	2	2	3	3	2	3	3	3	3	3	3	3	3	3	3	3	3	3	3	3	3	3	3
13	English	Power Generation	2	2	3	1	3	1	3	4	1	2	3	3	2	1	3	2	3	3	1	3	3	1	3	3	3	1	1	3	1	2	1	2	1	4	2	1	4	2	3	4	4	2	3	4	4	1	4
14	English	Power Generation	2	4	4	3	4	1	4	4	1	2	4	3	3	2	3	2	3	3	1	3	3	2	3	3	3	2	2	4	1	2	2	1	1	4	3	2	3	4	3	3	3	3	3	4	4	1	4
15	English	Power Generation	2	4	4	2	4	1	4	4	1	1	4	4	4	1	4	1	4	4	1	4	4	1	4	4	4	1	1	4	1	4	1	1	1	4	1	1	4	4	4	4	4	1	1	4	4	1	4
16	English	Power Generation	2	3	3	2	3	2	3	3	1	2	3	3	2	2	3	2	3	3	2	3	2	2	3	3	3	2	2	3	2	2	2	2	2	3	2	2	3	3	3	3	3	2	3	3	3	2	3
17	English	Power Generation	2	3	3	3	3	2	3	3	2	2	3	3	3	2	3	2	3	3	2	3	3	2	3	3	3	2	2	3	2	3	2	2	2	3	3	2	3	3	3	3	3	2	3	3	3	2	3
18	English	Power Generation	2	4	4	4	4	1	4	4	2	2	3	4	4	2	4	2	3	4	2	4	4	2	4	4	4	2	2	4	2	2	2	2	2	4	3	2	4	4	4	4	4	4	4	4	4	2	4
19	English	Power Generation	1	3	3	2	3	2	3	3	1	1	4	3	3	1	3	2	2	2	1	3	3	1	3	3	3	1	2	4	2	3	2	1	2	3	2	1	4	3	4	2	3	2	3	4	4	1	4
20	English	Power Generation	2	3	4	3	4	2	4	4	1	2	3	4	4	1	3	2	3	4	1	3	4	1	3	4	3	1	2	4	1	4	2	2	2	3	2	2	3	4	4	4	4	2	4	4	4	1	3
21	English	Power Generation	2	4	4	4	4	3	4	4	1	1	3	4	3	1	3	1	3	3	1	3	4	1	3	3	4	1	1	4	1	1	1	1	1	3	2	2	4	4	4	4	3	1	4	4	4	1	4
22	English	Power Generation	2	3	4	2	3	2	3	3	2	2	3	3	3	2	3	2	2	3	2	3	4	1	3	3	3	1	1	4	1	3	1	1	2	3	2	1	3	3	4	2	3	2	3	4	3	1	4
23	English	Power Generation	2	1	1	3	3	2	3	3	2	2	3	3	3	2	3	2	3	3	2	3	3	2	3	1	3	2	3	3	2	2	1	1	2	2	2	2	3	3	3	3	3	2	3	3	1	2	3
24	English	Power Generation	2	4	4	4	1	1	4	4	1	1	3	4	4	1	4	1	4	4	1	4	4	1	4	4	3	1	1	4	4	1	1	1	1	3	1	1	4	3	3	4	4	1	4	4	4	1	4
25	English	Power Generation	2	3	4	3	3	2	3	3	2	2	3	3	3	2	3	2	3	3	1	2	2	2	3	3	3	2	3	3	2	2	2	2	2	3	1	2	3	3	3	3	3	2	3	4	3	2	2
26	English	Power Generation	2	3	3	2	3	3	3	3	2	2	3	3	3	2	3	2	3	3	2	3	3	2	3	3	3	2	2	3	2	2	2	2	2	2	2	3	3	3	3	3	3	2	2	3	3	2	3
27	English	Power Generation	1	4	4	4	4	4	4	3	2	1	4	4	1	2	3	2	1	4	1	4	4	2	3	4	4	1	1	4	1	4	1	1	1	3	4	1	3	4	3	4	4	2	3	3	2	1	3
28	English	Power Generation	1	3	4	3	3	2	4	3	1	1	3	3	3	2	3	2	3	3	1	4	4	2	3	3	3	1	2	4	1	3	2	2	2	3	2	1	4	4	4	4	4	1	4	3	4	1	4
29	English	Power Generation	1	2	3	2	3	3	3	3	2	3	3	2	2	2	3	3	2	2	2	3	3	2	3	3	3	2	2	3	3	3	2	2	3	3	2	2	3	3	3	3	3	3	3	3	3	2	3
30	English	Power Generation	1	2	3	2	2	3	3	2	3	3	3	2	2	2	3	2	2	3	2	3	3	2	2	3	3	2	3	3	3	3	2	2	3	3	2	2	3	3	3	3	3	3	3	3	3	2	3
31	English	Power Generation	1	3	3	3	3	3	3	3	2	3	3	3	3	3	3	2	3	3	3	3	3	2	3	3	3	2	3	3	2	2	2	3	2	2	2	3	3	3	3	3	3	3	3	3	3	3	3
32	English	Power Generation	1	3	4	3	3	3	3	3	2	2	3	3	4	2	3	3	3	3	2	3	3	3	3	3	3	1	3	4	1	3	2	2	2	3	2	2	3	3	3	3	3	2	3	3	3	2	3
33	English	Power Generation	1	4	4	3	3	2	3	3	2	2	3	3	4	2	3	2	3	3	2	3	3	2	3	3	3	1	3	4	2	2	2	2	2	3	2	2	3	3	3	3	3	2	3	3	4	2	3
34	English	Power Generation	1	4	4	3	3	2	4	3	1	2	3	3	4	2	3	1	3	3	2	3	3	2	3	3	3	1	3	4	1	2	2	2	2	3	2	2	3	3	3	3	3	2	3	3	4	2	3
35	English	Power Generation	1	3	3	2	2	3	3	3	2	3	3	3	3	1	3	2	2	2	2	3	3	3	3	3	3	1	2	4	2	3	2	2	3	2	2	3	3	3	3	4	3	2	3	3	2	2	4
36	English	Power Generation	1	3	3	2	2	3	2	3	2	3	3	3	3	2	3	2	2	3	2	3	3	3	3	3	3	2	2	4	2	4	2	3	3	2	1	2	3	2	3	3	3	1	3	3	2	2	3
37	English	Power Generation	1	3	3	2	2	3	2	3	2	3	3	3	4	2	3	2	2	1	2	3	3	3	3	3	4	3	1	4	1	4	2	3	1	4	1	4	2	3	3	3	4	1	3	3	2	2	4
38	English	Power Generation	1	3	3	2	2	3	3	3	2	4	3	3	4	2	3	2	2	1	2	3	3	3	3	3	4	3	1	4	1	4	2	3	3	3	2	3	3	3	3	3	4	1	3	3	2	2	4
39	English	Power Generation	1	2	3	3	3	3	2	2	3	2	3	2	2	2	2	3	2	2	2	3	3	2	2	3	3	2	2	3	2	3	2	2	2	2	2	2	3	3	3	3	3	3	3	3	3	2	3
40	English	Power Generation	2	3	3	3	3	3	2	2	2	2	3	3	3	3	3	2	3	1	2	1	1	3	1	3	3	2	2	3	2	2	2	3	3	2	2	2	3	3	3	3	3	2	3	3	3	2	3
41	English	Power Generation	1	3	3	3	3	2	3	3	2	2	3	3	2	2	3	2	3	3	2	3	3	2	3	3	3	2	3	3	2	3	2	3	2	3	2	2	3	3	3	3	3	3	3	3	3	2	3
42	English	Power Generation	1	3	3	3	3	3	3	3	1	3	3	3	3	2	3	2	3	3	2	3	3	2	3	3	3	2	3	3	2	3	2	3	2	3	2	2	3	3	3	3	3	3	3	3	3	2	3
43	English	Power Generation	1	3	3	3	3	3	2	2	2	2	3	3	3	3	3	2	3	3	2	4	2	2	2	3	3	2	2	3	2	2	3	2	3	3	3	2	3	3	3	3	3	3	3	3	3	2	3
44	English	Power Generation	1	3	4	2	3	3	3	3	1	3	3	4	3	2	3	2	3	3	1	3	2	2	2	3	3	2	2	3	2	2	3	2	3	3	3	2	3	3	3	3	3	1	3	3	3	2	4
45	English	Power Generation	1	3	4	2	3	3	3	3	1	3	3	4	3	2	3	2	3	3	1	3	2	2	2	3	3	2	2	3	2	2	3	2	3	3	3	2	3	3	3	3	3	2	3	3	3	2	4
46	English	Power Generation	1	3	4	3	4	3	3	3	2	3	3	3	2	1	3	2	3	3	2	4	3	2	3	3	3	1	3	3	2	3	3	3	2	3	2	2	3	4	3	3	4	3	3	4	3	2	4
47	English	Power Generation	1	4	3	3	3	2	3	4	2	2	3	3	3	2	3	2	3	3	1	3	3	2	3	3	4	1	3	3	2	3	2	3	2	3	2	2	3	3	3	3	3	3	3	3	3	2	3
48	English	Power Generation	2	3	4	4	3	2	3	3	2	2	3	2	3	2	3	2	2	3	2	3	2	3	1	4	3	2	3	4	2	2	2	1	1	3	3	1	4	3	3	3	3	3	3	4	3	2	4
49	English	Power Generation	2	2	3	2	2	3	3	3	2	3	2	3	2	2	3	2	3	2	1	3	2	2	2	3	3	2	2	3	2	2	3	2	3	3	3	2	3	3	3	3	3	1	3	3	3	2	4
50	English	Power Generation	2	3	4	3	3	2	4	4	2	2	4	3	4	2	3	2	3	3	2	3	3	2	3	3	3	1	2	3	2	2	2	2	2	3	2	2	3	3	3	2	3	2	3	3	3	2	4
51	English	Power Generation	2	4	3	3	3	2	4	3	1	2	3	3	3	1	3	2	3	3	1	3	2	2	2	4	4	1	1	4	2	3	2	2	1	3	1	2	4	3	4	4	4	1	4	4	4	1	4
52	English	Power Generation	1	3	1	2	3	2	2	3	2	2	3	3	3	2	3	2	3	3	2	3	3	2	3	3	3	1	3	3	2	2	2	1	1	3	2	1	3	3	4	3	3	3	3	3	4	2	4
53	English	Power Generation	1	3	1	2	3	2	2	3	2	2	3	3	3	2	3	2	3	3	2	3	3	2	3	3	3	1	3	3	2	2	2	1	1	3	2	2	3	3	4	3	3	3	3	3	4	2	4
54	English	Power Generation	2	3	4	1	1	1	3	4	1	1	3	3	4	1	3	2	3	3	1	3	3	2	3	3	4	1	3	3	1	1	1	1	1	4	2	1	3	3	4	1	3	3	3	4	4	1	4
55	English	Power Generation	1	3	3	2	3	3	3	3	1	2	3	3	3	2	3	3	3	3	2	3	3	2	3	3	3	2	2	3	2	1	2	3	2	3	3	3	3	3	3	3	3	3	3	3	3	2	3
56	English	Power Generation	2	4	4	4	4	1	4	4	1	1	4	4	4	4	4	2	3	4	1	4	2	1	3	4	4	2	2	4	2	2	2	2	2	4	2	1	4	4	4	4	4	2	4	4	4	1	4
57	English	Power Generation	1	4	4	1	4	1	4	4	1	1	4	4	1	1	4	1	4	4	1	4	1	1	4	4	4	1	1	4	1	4	1	1	1	4	1	1	4	4	4	4	4	2	4	4	4	1	4
58	English	Power Generation	1	3	4	2	3	2	4	4	1	2	3	2	3	2	3	2	3	3	2	3	3	2	3	4	4	1	2	4	1	3	2	2	1	3	2	2	3	3	3	3	3	2	3	3	3	2	3
59	English	Power Generation	2	4	4	1	4	1	4	4	1	1	3	4	4	1	3	1	3	4	1	4	4	1	4	4	4	1	1	4	1	1	1	1	1	4	3	2	4	4	4	4	4	1	4	4	4	1	4
60	English	Power Generation	1	4	4	3	3	2	4	4	2	2	3	3	4	1	3	2	4	4	1	4	3	3	4	4	3	2	4	4	1	1	1	1	1	1	3	2	4	3	4	4	4	2	3	4	4	1	4
61	English	Power Generation	2	4	4	4	4	4	4	4	2	2	4	4	3	2	4	3	3	4	2	3	3	2	3	3	2	3	2	3	2	2	2	2	2	3	3	2	3	3	3	3	3	2	3	3	3	2	3
62	English	Power Generation	1	3	3	3	3	2	3	3	2	2	4	3	3	2	3	3	3	3	2	3	2	2	3	3	3	2	2	3	2	3	2	2	2	3	3	2	3	3	3	3	3	2	3	3	3	2	3
63	English	Power Generation	2	4	4	2	4	2	3	3	2	2	3	3	3	2	3	2	3	3	2	4	3	2	3	4	3	1	2	3	2	2	2	1	1	1	2	2	3	3	4	2	3	2	2	4	4	2	4
64	English	Power Generation	2	3	4	3	3	2	3	3	2	2	3	3	2	2	3	2	3	3	2	3	3	2	3	3	3	2	2	3	2	2	2	2	2	3	1	2	4	3	3	4	3	3	3	3	4	2	3
65	English	Power Generation	2	3	4	2	3	1	3	3	1	1	3	4	4	2	3	3	2	4	2	3	3	2	3	3	3	1	1	1	1	2	1	1	1	4	2	2	3	3	3	2	3	2	3	3	3	2	3
66	English	Power Generation	2	3	3	3	3	2	3	3	2	2	3	3	3	2	2	2	3	3	2	3	3	2	2	3	3	3	3	3	2	3	2	3	3	3	2	2	3	3	3	3	3	3	3	3	3	2	3
67	English	Power Generation	2	3	4	2	3	2	3	3	2	2	3	3	3	2	3	2	3	3	2	3	3	2	3	3	3	2	2	4	2	2	3	2	2	3	2	2	3	3	3	3	3	2	3	3	3	2	3
68	English	Power Generation	2	4	4	3	3	2	3	3	1	2	3	4	3	2	3	2	3	3	3	3	3	2	3	3	3	2	2	3	2	2	2	1	1	3	2	2	3	3	4	3	3	2	3	3	3	2	3
69	English	Power Generation	1	3	1	2	3	2	3	3	2	2	3	3	3	2	3	2	3	3	2	3	2	2	3	3	3	2	2	3	2	2	2	2	1	3	2	2	3	3	3	4	3	2	3	3	3	2	1
70	English	Power Generation	2	3	3	3	3	3	3	3	2	2	3	3	2	2	3	2	3	3	3	3	2	2	3	3	3	2	3	3	2	2	3	2	2	2	2	2	3	3	3	3	3	3	3	3	3	3	3
71	English	Power Generation	2	4	3	2	3	1	3	2	2	2	3	2	3	1	3	2	3	3	2	3	3	2	3	3	3	2	2	4	1	2	2	2	2	3	2	2	3	3	3	3	3	1	4	3	2	1	3
72	English	Power Generation	2	3	3	1	3	2	3	3	2	2	4	4	3	2	4	2	3	3	1	3	3	2	3	3	3	1	2	4	2	2	2	2	2	3	2	2	3	4	3	3	3	1	3	3	3	2	3
73	English	Power Generation	1	3	3	3	3	2	3	3	1	2	3	3	4	1	3	2	3	3	1	3	3	1	4	4	3	1	1	3	1	3	1	3	1	4	3	2	3	3	4	4	4	3	3	4	3	1	4
74	English	Power Generation	1	3	3	3	3	2	2	3	2	2	3	3	3	2	3	2	3	3	2	3	3	2	3	3	3	2	2	3	2	2	2	2	2	3	3	2	3	3	3	3	3	3	3	3	3	2	3
75	English	Power Generation	1	3	3	2	3	2	3	3	2	3	3	3	3	3	3	2	3	3	2	3	2	2	3	3	3	2	3	3	2	3	2	2	2	3	2	2	3	3	3	3	3	2	3	3	3	2	3
76	English	Power Generation	1	3	3	2	3	2	3	3	4	2	3	3	2	2	3	2	3	3	2	4	4	1	3	3	4	1	2	4	1	2	1	1	1	4	2	2	3	3	3	2	4	3	2	4	3	1	4
77	English	Power Generation	2	3	3	4	4	2	4	4	1	2	3	4	4	2	3	2	2	3	1	3	3	3	3	3	4	2	1	4	1	2	3	4	1	3	2	2	4	3	3	2	3	2	3	4	3	2	4
78	English	Power Generation	1	3	3	2	3	2	4	3	1	2	3	3	3	2	3	2	3	3	2	4	3	1	3	4	3	1	2	3	2	2	1	1	1	3	2	2	3	3	3	2	3	2	3	4	4	2	4
79	English	Power Generation	2	4	3	3	3	3	4	4	1	2	3	4	3	2	3	2	3	3	2	3	3	2	1	3	3	2	2	3	2	2	2	2	1	3	3	3	3	3	3	3	3	3	3	1	3	3	3
80	English	Power Generation	2	3	4	3	4	2	3	3	1	2	3	3	3	2	3	2	3	3	2	3	3	2	3	3	3	2	2	3	2	3	2	2	2	2	3	3	3	3	3	3	3	3	3	3	3	2	3
81	English	Power Generation	1	3	4	2	3	1	3	2	2	3	3	3	2	2	3	3	3	3	2	3	3	3	2	3	3	2	2	4	1	3	2	2	1	4	2	4	2	3	3	3	3	3	3	4	4	2	4
82	English	Power Generation	1	4	4	3	3	2	3	4	1	2	3	3	3	2	3	2	3	3	2	3	3	2	3	3	3	1	2	4	1	3	2	2	1	4	3	1	3	3	3	4	4	4	4	4	3	1	4
83	English	Power Generation	2	3	3	3	3	2	3	3	2	2	3	3	3	2	3	2	3	3	2	3	3	2	3	3	3	2	3	3	2	3	2	2	2	3	2	2	3	3	3	3	3	2	2	3	3	2	3
[truncated: 4 more columns]
